# Supplementary material for: Is That Me or My Twin? Lack of Self-Face Recognition Advantage in Identical Twins
Source: PLoS One. 2015 Apr 8;10(4):e0120900. doi: 10.1371/journal.pone.0120900 (PMC4390198; doi:10.1371/journal.pone.0120900)
Supplement: S1 Dataset — (XLS) [file pone.0120900.s001.xls]

## Sheet: sheet1
SUBJ.S	Gender	relationship	twinship	Age	Acc for SELF uprgt	Acc for MY TWIN uprgt	Acc for THE TWIN uprgt (the control)	Acc for friend upright	Acc for SELF UPSD	Acc for MY TWIN UPSD	Acc for THE TWIN UPSD (the control)	Acc for friend UPSD	TOTAL Acc	Acc TOTAL SELF	Acc TOTAL MY TWIN	Acc TOTAL THE TWIN	RT x SELF uprgt	RT x MY TWIN uprgt	RT x THE TWIN (control)	RT x friend upright	RT SELF UPSD	RT x MY TWIN UPSD	RT x THE TWIN UPSD (control)	RT x friend UPSD	TOTAL RT	MY TWIN length of acquaintance	MY TWIN frequentation	MY TWIN resemblance	MY FRIEND length of acquaintance	MY FRIEND frequentation	MY FRIEND resemblance	THE TWIN 1 length of acquaintance	THE TWIN 1 frequentation	THE TWIN 1 resemblance	THE TWIN 2 length of acquaintance	THE TWIN 2 frequentation	THE TWIN 2 resemblance	RESEMBLANCE BETWEEN TWIN 1 & 2 (the control)	RaS	IE self	IE my twin	IE THE twin	IE x friend	IE TOTAL	IE self upsd	IE my twin upsd	IE THE twin upsd	IE x friend upsd	IE self normalized 1/X
1	1	1	t	23	50	53	26	56	30	45	26	54	288	80	98	52	872.32	900.547	1385.85	597.982	1070.37	917.467	1586.27	665.722	813.118	276	5	7.1	120	5	0	120	5	1.6	120	5	2.8	7.7	9	17.4464	16.9915	53.3018	10.6783	2.82333	35.6789	20.3881	61.0104	12.3282	0.0573184
2	1	1	t	23	54	56	30	56	52	51	21	56	325	106	107	51	795.981	761.857	1394.87	751.214	867.346	867.02	1576	798.107	805.32	276	5	6.7	120	5	5.1	120	5	2.8				7.7	9	14.7404	13.6046	46.4956	13.4145	2.47791	16.6797	17.0004	75.0476	14.2519	0.0678408
3 (control)	1	3	f	23	53	28			52	23.5			208	105			819.774	1390.36			842.692	1581.13			1153.4														8	15.4674				5.5452	16.2056				0.064652
4	1	1	t	22	52	55	52	55	48	32	50	5	247	100	87	102	647.038	699.473	671.843	634.764	792.833	902.875	666.98	805.8	720.672	264	7	3.2	144	5.5	1.5	132	5	2.6	132	2	2.3	3.9	12	12.443	12.7177	12.9201	11.5412	2.9177	16.5174	28.2148	13.3396	161.16	0.0803662
5	1	1	t	22	55	52	54	55	49	37	49	33	281	104	89	103	793.382	751.519	757.796	656.636	878.551	895.297	832.122	870.182	796.16	264	7	5.9	144	2.5	3.4	132	2	2.3				3.9	15	14.4251	14.4523	14.0333	11.9388	2.83331	17.9296	24.1972	16.9821	26.3691	0.0693235
6 (control)	1	3	c	22	53	53			49	49.5			307	102			647.962	714.82			807.469	749.551			729.464														12	12.2257				2.3761	16.479				0.0817949
7	1	1	t	22	56	41	52	54	9	54	41	54	268	65	95	93	925.357	1041.59	815.885	696.519	1171.44	917.852	928.071	715.537	861.504	264	7	5.6	36	5	2.3	36	5	0	36	5	0	6.8	20	16.5242	25.4045	15.6901	12.8985	3.21457	130.16	16.9973	22.6359	13.2507	0.0605172
8	1	1	t	22	41	53	51	56	48	15	41	54	267	89	68	92	1043.02	713.981	942.784	634.554	938.417	1057.07	943.683	661.887	797.444	264	7	7.6	36	4	0	36	5	0				6.8	20	25.4396	13.4713	18.486	11.3313	2.98668	19.5503	70.4711	23.0167	12.2572	0.0393088
9 (control)	1	3	f	20	55	51.5			55	41			295	110			707.436	879.334			812.073	935.877			850.51														15	12.8625				2.88309	14.765				0.0777455
10	1	1	t	23	54	55	22	56	41	48	31	50	304	95	103	53	840.093	890.091	1141.77	681.179	1161.27	1082.46	994.484	910.82	913.082	276	7	9.2	276	3	2.2	276	3.5	3.7	276	2.5	3.3	6.1	25	15.5573	16.1835	51.8988	12.1639	3.00356	28.3236	22.5512	32.0801	18.2164	0.0642786
11	1	1	t	23	55	56	48	52	52	45	10	56	316	107	101	58	740.145	717.071	950.188	647.827	779.673	818.787	963.3	708.054	733.421	276	7	8.7	276	3	0	276	2.5	3.3				6.1	11	13.4572	12.8048	19.7956	12.4582	2.32095	14.9937	18.1953	96.33	12.6438	0.0743097
12 (control)	1	3	f	32	52	35			54	20.5			217	106			667.308	1045.98			626.704	978.892			828.258														14	12.8328				3.81686	11.6056				0.0779251
13	1	1	t	23	44	56	22	56	46	26	20	53	281	90	82	42	1030.86	853.339	892.682	717.786	920.848	1204	939.4	831.717	893.541	276	7	8.4	276	2	1.8	276	6	7.5	276	6	7	6.5	13	23.4287	15.2382	40.5764	12.8176	3.17986	20.0184	46.3077	46.97	15.6928	0.0426827
14	1	1	t	23	53	49	33	55	27	51	19	54	289	80	100	52	668.208	819.755	889.788	622.345	942.852	729.275	838.737	711.37	729.675	276	7	7.2	276	6	0.1	276	6	7				6.5	10	12.6077	16.7297	26.9633	11.3154	2.52483	34.9204	14.2995	44.144	13.1735	0.0793167
15 (control)	1	3	f	21	50	27.5			44	19.5			188	94			660.408	891.235			803.045	889.068			809.733														25	13.2082				4.30709	18.251				0.0757108
16	2	1	t	23	54	51	54	50	14	44	51	31	244	68	95	105	953.463	1051.47	946.259	917.2	1374	1237.39	1040.8	1132.74	1064.62	276	7	0	90	2	0	96	1.5	2.6	108	3	3.8	5.8	14	17.6567	20.6171	17.5233	18.344	4.36321	98.1429	28.1224	20.4079	36.5401	0.0566357
17	2	1	t	23	55	54	53	56	41	50	46	45	301	96	104	99	590.055	593.352	920.66	567.482	745.976	768.24	1202.3	672.244	649.571	276	7	2.7	108	3	2.9	108	3	3.8				5.8	19	10.7283	10.988	17.371	10.1336	2.15804	18.1945	15.3648	26.1371	14.9388	0.0932117
18 (control)	2	3	f	23	54	53.5			48	48.5			306	102			825.648	933.46			970.938	1121.55			978.66														15	15.2898				3.19824	20.2279				0.0654032
19	2	1	t	21	43	41	50	56	30	44	41	50	264	73	85	91	740.721	815.366	780.64	621.286	944.1	929.727	987.61	745.2	782.439	252	7	7.4	180	3.5	2.6	204	2	4	204	5.5	4.8	9	17	17.2261	19.887	15.6128	11.0944	2.96379	31.47	21.1302	24.088	14.904	0.0580516
20	2	1	t	21	53	53	47	56	49	38	45	56	305	102	91	92	814.245	783.151	941.426	580.875	1083.67	1230.97	985.4	669.393	834.603	252	7	8.3	180	4	2.6	204	5.5	4.8				9	19	15.3631	14.7764	20.0303	10.3728	2.7364	22.1158	32.394	21.8978	11.9534	0.065091
21 (control)	2	3	f	21	56	48.5			52	43			291	108			613.893	861.033			689.038	986.505			818.976														20	10.9624				2.81435	13.2507				0.0912211
22	2	1	t	18	52	56	33	56	33	38	9	54	289	85	94	42	750.192	955.375	1639.27	652.911	917.182	1036	2096.78	744.426	826.671	216	7	7.2				216	0					4.1	12	14.4268	17.0603	49.6749	11.6591	2.86045	27.7934	27.2632	232.975	13.7857	0.0693156
23	2	1	t	18	39	37	21	56	33	22	36	55	242	72	59	57	1039.44	1146.54	2005.05	670.071	1136.18	1136.95	1828	732.891	922.727	216	7	9.4				216	7					4.1	15	26.6522	30.9876	95.4785	11.9656	3.81292	34.4298	51.6798	50.7778	13.3253	0.0375204
24 (control)	2	3	f	18	56	27			32	22.5			187	88			912.464	1822.16			1548.34	1962.39			1505.49														24	16.294				8.05073	48.3857				0.0613723
25	2	1	f	20	39	11	48	52	28	37	24	6	173	67	48	72	869.282	953.636	971.771	681.885	883.321	829.081	1191.58	1036.83	817.803	240	7	10				240	6					4.3	29	22.2893	86.6942	20.2452	13.1132	4.72719	31.5472	22.4076	49.6493	172.806	0.0448646
26	2	1	f	20	43	49	24	55	21	22	53	14	204	64	71	77	991.628	1032.12	1256.5	713.037	1156.62	1383	832.698	1351.21	1011.58	240	7	9.5				240	6					4.3	25	23.0611	21.0637	52.3542	12.9643	4.95871	55.0771	62.8636	15.7113	96.5153	0.043363
27 (control)	2	3	b	25	54	36			40	38.5			243	94			753.611	1114.14			1035.49	1012.14			953.615														19	13.9558				3.92434	25.8872				0.071655
28	2	1	t	19	43	47	40	56	45	18	31	47	256	88	65	71	1059.33	1014.47	1449.08	688.607	923.111	1258	1396.65	874.106	926.016	228	7	7.1				84	2					7.8	21	24.6355	21.5844	36.2269	12.2966	3.61725	20.5136	69.8889	45.0531	18.598	0.0405919
29	2	1	t	19	51	13	34	56	16	47	25	48	231	67	60	59	835.549	1118.23	1364.12	641.321	1031.5	1080.19	1339.16	860.854	905.473	228	7	8.7				84	2					7.8	23	16.3833	86.0178	40.1211	11.4522	3.9198	64.4688	22.9828	53.5664	17.9345	0.0610377
30 (control)	2	3	f	20	55	37			55	28			240	110			916.2	1406.6			1003.38	1367.9			1193.5														14	16.6582				4.97291	18.2433				0.0600306
																																																self
friends/relatives in green	1=female	1=twin
	2=male	3=friend
OLD VALUES (WHICH HAVE BEEN REPLACED BY GROUP MEANS VALUES)
SUBJ.S	Gender	relationship	twinship	Age	Acc for SELF uprgt
25	2	1	f	20	11
29	2	1	t	19	13
[truncated: 9 more columns]
